# Supplementary material for: A Data-Driven Approach for Leveraging Inline and Offline Data to Determine the Causes of Monoclonal Antibody Productivity Reduction in the Commercial-Scale Cell Culture Process
Source: Pharmaceutics. 2024 Aug 17;16(8):1082. doi: 10.3390/pharmaceutics16081082 (PMC11359819; doi:10.3390/pharmaceutics16081082)
Supplement: Supplementary file 1 [file pharmaceutics-16-01082-s001.zip]

Archive with 1 entries (1 files):
- pharmaceutics-3081484-supplementary.pdf
